# Supplementary material for: Inhibition of GSK-3β Restores Differentiation Potential of Late-Passage Mesenchymal Stem Cells
Source: Pharmaceuticals (Basel). 2025 Mar 28;18(4):483. doi: 10.3390/ph18040483 (PMC12030495; doi:10.3390/ph18040483)
Supplement: Supplementary file 1 [file pharmaceuticals-18-00483-s001.zip]

Archive with 1 entries (1 files):
- pharmaceuticals-3514523-Supplementary.pdf
